# Supplementary material for: Chloroplast Genome of Rambutan and Comparative Analyses in Sapindaceae
Source: Plants (Basel). 2021 Feb 2;10(2):283. doi: 10.3390/plants10020283 (PMC7912957; doi:10.3390/plants10020283)
Supplement: Supplementary file 1 [file plants-10-00283-s001.zip]

Archive with 2 entries (2 files):
- Table S1-Table S8.xlsx
- Table S9.xlsx
